# Supplementary material for: Identification of microRNAs in response to aluminum stress in the roots of Tibetan wild barley and cultivated barley
Source: BMC Genomics. 2018 Jul 31;19:560. doi: 10.1186/s12864-018-4953-x (PMC6069884; doi:10.1186/s12864-018-4953-x)
Supplement: Supplementary file 3 — Table S1. Detailed information of total detected miRNAs in Golden Promise and XZ29. (XLSX 60 kb) [file 12864_2018_4953_MOESM3_ESM.xlsx]

## Sheet: Table S1
Additional file3: Table S1. Detailed information of total detected miRNAs in Golden Promise and XZ29.
gene family	miRNA name	miRNA sequence	length	genomeID	start	end	rep_miRSeq	type	sequence in miRbase	MFEI	GP counts-control	GP counts-Al	XZ29 counts-control	XZ29 counts-Al	transcript	annotation	degradome detection	aligment score or degradome category
MIR156	ata-miR156a-3p	GCTCACCCTCTCTCTGTCAGC	21	chr3H	59655581	59655691	GCTCACCCTCTCTCTGTCAGC	3'	Yes	1	14078.7	16215.7	7533.99	13939	HORVU3Hr1G072810.1	Gibberellin 2-oxidase	Y	2
	ata-miR156a-5p	TGACAGAAGAGAGTGAGCAC	20	chr6H	116985013	116985146	TGACAGAAGAGAGTGAGCAC	5'	Yes	1	835.73	593.51	532.19	998.33	HORVU3Hr1G094730.2	Squamosa promoter-binding-like protein 2	Y	0
															HORVU6Hr1G019700.2	Squamosa promoter-binding-like protein 3	Y	0
	ata-miR156b-3p	GCTCACTTCTCTCTCTGTCAGC	22	chr3H	59655964	59656089	GCTCATTTCTCTCTCTGTCAGC	3'	Diff	1.1	3017.2	6706.18	4231.87	3534.01
	ata-miR156c-3p	GCTCACTGCTCTATCTGTCACC	22	chr2H	623451721	623451830	GCTCACTGCTCTATCTGTCACC	3'	Yes	1	97.05	79.17	177.92	73.34
	ata-miR156d-3p	GCTCACTCCTCTTTCTGTCAGC	22	chr6H	116985013	116985146	GCTCACTCCTCTTTCTGTCAGC	3'	Yes	1	3576.11	3345.94	3051.37	2547.76	HORVU4Hr1G025850.7	Structure-specific endonuclease subunit slx1	N	2.5
															HORVU5Hr1G042740.2	UDP-Glycosyltransferase superfamily protein	N	4
	bdi-miR156f-3p	GCTCACTGCTCTATCTGTCAGC	22	chr3H	59655784	59655882	GCTCACTGCTCTATCTGTCAGC	3'	Yes	1	87.18	179.62	146.27	60.06
	bdi-miR156h-3p	GCTCACTGCTCTTCCTGTCATC	22				GCTCACTGCTCTTCCTGTCATC	3'	Yes	0.9	667.25	841.35	454.42	205.11	HORVU4Hr1G025850.7	Structure-specific endonuclease subunit slx1	N	3
															HORVU4Hr1G012480.3	Leucine-rich receptor-like protein kinase family protein	N	4
MIR159	hvu-miR159a	TTTGGATTGAAGGGAGCTCTG	21	chr3H	14301438	14301635	TTTGGATTGAAGGGAGCTCTG	3'	Yes	0.9	4647.68	4015.64	5394.6	3397.83	HORVU3Hr1G079490.4	MYB domain protein 33	Y	2
	hvu-MIR159a-5p	GAGCTCCTATCATTCCAATGA	21	chr3H	14301438	14301635	gagctcctatcattccaatga	5'	New	0.9	1805.56	1335.5	2519.81	983.92	HORVU1Hr1G088510.1	Mitogen-activated protein kinase 16	N	4
	cpa-miR159a	TTTGGATTGAAGGGAGCTCTAT	22				TTTGGATTGAAGGGAGCTCTA	3'	Diff	1	22.25	38.12	33.91	36.4	HORVU1Hr1G068520.6	MYB domain protein 33	Y	0
															HORVU0Hr1G001230.9	MYB domain protein 33	Y	0
	lus-miR159c	TTTGGATTGAAGGGAGCTCTTT	22				TTTGGATTGAAGGGAGCTCTT	3'	Diff	1	331.72	409.36	335.72	340.7	HORVU3Hr1G079490.4	MYB domain protein 33	Y	2
	tae-miR319	TGGACTGAAGGGAGCTCCCTC	21				TTGGACTGAAGGGAGCTCCCT	3'	Diff	0.9	828.14	950.08	997.91	804.14	HORVU2Hr1G103310.2	Nucleoredoxin	Y	4
	osa-miR319a-3p.2-3p	TTGGACTGAAGGGTGCTCCCT	21	chr3H	450077800	450077987	TTGGACTGAAGGGTGCTCCC	3'	Diff	1	370.31	289.71	504.36	856.52	HORVU2Hr1G060120.1	TCP family transcription factor 4	Y	0
															HORVU5Hr1G103400.1	TCP family transcription factor 4	Y	0
	bdi-miR319b-5p	AGAGCTCTCTTCAGTCCACTC	21	chr3H	450077800	450077987	AGAGCTCTCTTCAGTCCACTC	5'	Yes	1	5.95	4.09	8.38	13.39	HORVU7Hr1G050300.3	RNA-binding protein 34	Y	2
	zma-miR319b-5p	AGAGCGTCCTTCAGTCCACTC	21				AGAGCGTCCTTCAGTCCACTC	5'	Yes	0.9	51.96	43.65	136.27	140.97	HORVU5Hr1G066030.1	Activating signal cointegrator 1	N	4
MIR160	ata-miR160a-5p	TGCCTGGCTCCCTGTATGCCA	21	chr7H	562988500	562988603	TGCCTGGCTCCCTGTATGCCA	5'	Yes	0.9	4502.89	3315.31	4534.63	2659.4	HORVU2Hr1G089670.2	Auxin response factor 10	Y	0
															HORVU7Hr1G101270.6	Auxin response factor 16	Y	0
															HORVU6Hr1G026750.1	Auxin response factor 18	Y	0
															HORVU1Hr1G041770.6	Auxin response factor 22	Y	0
	ata-miR160c-3p	GCGTGCAAGGAGCCAAGCATG	21	chr7H	562988500	562988603	GCGTGCAAGGAGCCAAGCATG	3'	Yes	0.9	42.07	38.7	34.07	91.14	HORVU2Hr1G016120.3	GRAS family transcription factor containing protein	N	4
MIR164	ata-miR164a-5p	TGGAGAAGCAGGGCACGTGCT	21	chr6H	548192622	548192711	TGGAGAAGCAGGGCACGTGCT	5'	Yes	1.1	614.22	467.12	535.29	535.59	HORVU2Hr1G080460.8	NAC domain protein,	Y	0
															HORVU7Hr1G072670.3	NAC domain containing protein 1	Y	0
	ata-miR164b-5p	TGGAGAAGCAGGGCACGTGCA	21				TGGAGAAGCAGGGCACGTGCA	5'	Yes	0.9	1074.43	985.75	1313.43	1433.8	HORVU2Hr1G080460.8	NAC domain protein,	Y	2
	ata-miR164c-3p	CACGTGTTCTTCTCCTCCATC	21	chr2H	49040201	49040376	CACGTGTTCTTCTCCTCCATC	3'	Yes	0.8	446.64	578.69	520.62	807.18	HORVU6Hr1G088160.5	Quinone oxidoreductase	Y	2
MIR166	hvu-miR166a	TCGGACCAGGCTTCATTCCCC	21	chr5H	593550033	593550132	TCGGACCAGGCTTCATTCCCC	3'	Yes	0.9	75691.7	42973.3	83103.9	27299.5	HORVU5Hr1G010650.1	Homeobox-leucine zipper protein family	Y	0
															HORVU5Hr1G061410.29	Homeobox-leucine zipper protein HOX10	Y	0
															HORVU0Hr1G010250.3	Homeobox-leucine zipper protein HOX32	Y	0
															HORVU1Hr1G041790.2	Homeobox-leucine zipper protein family	Y	0
	ata-miR166a-3p	CTCGGACCAGGCTTCATTCCCC	22	chr1H	353507024	353507144	TCGGACCAGGCTTCATTCCCC	3'	Diff	1	556.05	383.53	541.82	151.45	HORVU0Hr1G010250.3	Homeobox-leucine zipper protein HOX32	N	3
	ata-miR166a-5p	GGAATGTTGTCTGGTTCAAGG	21	chr1H	353507024	353507144	GGAATGTTGTCTGGTTCAAGG	5'	Yes	1	605.09	369.44	828.72	810.16	HORVU5Hr1G056820.4	Histidine protein methyltransferase 1 homolog	N	3.5
	ata-miR166b-5p	GAATGACGCCGGGTCCGAAAG	21	chr5H	593550033	593550132	GGGAATGACGCCGGGTCCGAAA	5'	Diff	0.9	40.74	15.42	24.41	22.95	HORVU4Hr1G048510.1	Cyclin-dependent kinase C;1	N	4
	ata-miR166c-3p	TCGGACCAGGCTTCATTCTTTT	22	chr6H	507756471	507756561	TCGGACCAGGCTTCATTCCTT	3'	Diff	0.7	96.15	71.75	95.37	48.85	HORVU5Hr1G010650.1	Homeobox-leucine zipper protein family	Y	0
															HORVU0Hr1G010250.3	Homeobox-leucine zipper protein HOX32	Y	0
	ata-miR166d-5p	GGAATGTTGTCTGGCTCGGGG	21	chr7H	558749213	558749420	GGAATGTTGTCTGGCTCGGGG	5'	Yes	0.8	922.9	639.64	925.74	757.63	HORVU4Hr1G018020.2	F-box/WD-40 repeat-containing protein	N	4
	ata-miR5168-3p	TCGGACCAGGCTTCAATCCCT	21	chr5H	513807909	513808030	TCGGACCAGGCTTCAATCCCT	3'	Yes	1.1	3.04	0	6.29	0	HORVU5Hr1G010650.1	Homeobox-leucine zipper protein family	Y	0
															HORVU5Hr1G061410.29	Homeobox-leucine zipper protein HOX10	Y	0
															HORVU0Hr1G010250.3	Homeobox-leucine zipper protein HOX32	Y	0
															HORVU1Hr1G041790.2	Homeobox-leucine zipper protein family	Y	0
MIR167_1	ata-miR167a-3p	GATCGTGCTGTGACAGTTTCACT	23				GATCGTGCTGTGACAGTTTCACC	3'	Diff	0.9	357.48	292.35	353.3	302.58
	ata-miR167a-5p	TGAAGCTGCCAGCATGATCTA	21	chr5H	622520521	622520641	TGAAGCTGCCAGCATGATCTA	5'	Yes	1	823.37	532.73	854.33	758.92	HORVU2Hr1G121110.32	Auxin response factor 6	Y	1
	ata-miR167b-3p	AGGTCATGCTGGAGTTTCATC	21	chrUn	58632832	58632924	AGGTCATGCTGGAGTTTCATC	3'	Yes	1	243.2	128.26	267.34	163.15	HORVU1Hr1G075520.2	Jacalin-related lectin 3	N	3.5
	ata-miR167b-5p	TGAAGCTGCCAGCATGATCTGA	22	chrUn	58632832	58632924	TGAAGCTGCCAGCATGATCTGA	5'	Yes	1	2288.4	3428.15	3313.06	2823.78	HORVU2Hr1G059280.1	SWI/SNF complex subunit SWI3C	N	3
	ata-miR167c-3p	ATCATGACTGACAGCCTCATT	21	chrUn	58635463	58635558	GATCATGACTGACAGCCTCATT	3'	Diff	1	28.65	12.35	57.6	59.43	HORVU5Hr1G077110.3	UDP-glucose 4-epimerase 4	Y	4
	tae-miR167c-5p	TGAAGCTGCCAGCATGATCTGC	22	chr6H	136921497	136921639	TGAAGCTGCCAGCATGATCTGC	5'	Yes	0.8	5995.1	9364.03	8001.49	1997.01	HORVU1Hr1G077630.2	Ubiquitin carboxyl-terminal hydrolase 25	N	3.5
															HORVU2Hr1G059280.1	SWI/SNF complex subunit SWI3C	N	4
	ata-miR167d-3p	AGGTCATGTGGCAGCTTCATT	21	chr4H	590940930	590941054	AGGTCATGTGGCAGCTTCATT	3'	Yes	1	2.03	5.35	3.57	8.42	HORVU5Hr1G115360.3	RING/FYVE/PHD zinc finger superfamily protein	N	4
	ata-miR167f-3p	AGATCATGCTGCAGCTTCATT	21	chr6H	136921497	136921639	CAGATCATGCTGCAGCTTCAT	3'	Diff	0.8	138.41	169.17	83.79	149.95	HORVU4Hr1G016990.3	Cysteine desulfurase	N	3.5
MIR168	hvu-miR168-3p	CCCGCCTTGCACCAAGTGAAT	21	chr6H	34582569	34582675	GATCCCGCCTTGCACCAAGTGAAT	3'	Diff	0.8	3875.52	2375.79	3333.64	6872.48	HORVU5Hr1G037570.4	Receptor-like protein kinase	N	4
	hvu-miR168-5p	TCGCTTGGTGCAGATCGGGAC	21	chr6H	34582569	34582675	TCGCTTGGTGCAGATCGGGAC	5'	Yes	0.8	4523.51	3081.64	3958.87	2232.72	HORVU1Hr1G055570.4	WD repeat-containing protein WRAP73	Y	2
MIR169_1	ata-miR169a-5p	TAGCCAAGGATGATTTGCCTGTG	23	chr5H	659430624	659430741	TAGCCAAGGATGATTTGCCTGTG	5'	Yes	0.8	19.51	21.54	26.91	9.23	HORVU5Hr1G092700.17	Nuclear transcription factor Y subunit A-10	Y	0
															HORVU4Hr1G075830.4	Nuclear transcription factor Y subunit A-3	Y	0
															HORVU6Hr1G081080.12	Nuclear transcription factor Y subunit A-5	Y	0
	ata-miR169a-3p	TGGGCAAGTCACCCTGGCTACC	22	chr5H	659430624	659430741	TGGGCAAGTCACCCTGGCTACC	3'	Yes	0.8	104.23	155.94	116.95	134.88	HORVU4Hr1G087430.2	Uknown	N	4
	ata-miR169c-5p	TAGCCAAGGATGACTTGCC	19	chr2H	500436326	500436485	TAGCCAAGGATGACTTGCCTA	5'	Diff	0.9	9.55	7.38	23.1	14.98	HORVU5Hr1G092700.17	Nuclear transcription factor Y subunit A-10	Y	0
															HORVU4Hr1G075830.4	Nuclear transcription factor Y subunit A-3	Y	0
															HORVU6Hr1G081080.12	Nuclear transcription factor Y subunit A-5	Y	0
	ata-miR169c-3p	AGGCGGTCACCTTGGCTAGC	20	chr2H	500436326	500436485	GGCGGTCACCTTGGCTAGC	3'	Diff	0.9	25.21	14.16	27.3	57.56	HORVU2Hr1G103150.1	Pectinesterase inhibitor domain containing protein	N	2.5
	ata-miR169i-5p	TAGCCAAGGATGACTTGCCTG	21	chr5H	553079078	553079204	TAGCCAAGGATGACTTGCCTG	5'	Yes	0.9	100.83	135.25	301.18	100.59	HORVU5Hr1G092700.17	Nuclear transcription factor Y subunit A-10	Y	0
															HORVU4Hr1G075830.4	Nuclear transcription factor Y subunit A-3	Y	0
															HORVU6Hr1G081080.12	Nuclear transcription factor Y subunit A-5	Y	0
	ata-miR169i-3p	AGGCAGTCTCCTTGGCTAGC	20	chr5H	553079078	553079204	GGCAGTCTCCTTGGCTAGC	3'	Diff	0.9	3.88	1.89	5.94	20.48	HORVU2Hr1G013680.1	Elongation factor 1-alpha	Y	3
															HORVU0Hr1G017020.1	Elongation factor 1-alpha	Y	3
MIR169_2	ata-miR169d-5p	CAGCCAAGGATGACTTGCCGG	21	chr2H	691525419	691525520	CAGCCAAGGATGACTTGCCGG	5'	Yes	0.9	74.5	54.17	166.85	91.84	HORVU5Hr1G092700.17	Nuclear transcription factor Y subunit A-10	Y	0
															HORVU4Hr1G075830.4	Nuclear transcription factor Y subunit A-3	Y	0
															HORVU6Hr1G081080.12	Nuclear transcription factor Y subunit A-5	Y	0
	ata-MIR169d-3p	TCCTTGGCTACACCTAGTTCT	21	chr2H	691525419	691525520	TCCTTGGCTACAcctagttct	3'	New	0.9	29.49	15.73	111.99	31.77	HORVU5Hr1G089950.4	Chromodomain-helicase-DNA-binding protein Mi-2 homolog	N	4
	ata-miR169e-5p	CAGCCAAGGATGACTTGCCGA	21	chr2H	691521675	691521767	CAGCCAAGGATGACTTGCCGA	5'	Yes	0.9	35.01	38.55	80.7	62.87	HORVU6Hr1G081080.12	Nuclear transcription factor Y subunit A-5	Y	0
															HORVU4Hr1G075830.4	Nuclear transcription factor Y subunit A-3	Y	0
	ata-miR169f-3p	GGCAAGTCCGTCCTTGGCTACAT	23	chr2H	691521675	691521767	GGCAAGTCCGTCCTTGGCTACA	3'	Diff	0.9	45.03	41.3	107.6	68.13
	ata-miR169h-5p	TAGCCAAGGATGACTTGCCG	20	chr7H	628484019	628484153	TAGCCAAGGATGACTTGCCGG	5'	Diff	1.1	50.67	35.19	90.08	55.36	HORVU5Hr1G092700.17	Nuclear transcription factor Y subunit A-10	Y	0
															HORVU4Hr1G075830.4	Nuclear transcription factor Y subunit A-3	Y	0
															HORVU6Hr1G081080.12	Nuclear transcription factor Y subunit A-5	Y	0
	ata-miR169h-3p	GCAAGTTGTTCTTGGCTAGC	20	chr7H	628484019	628484153	GCAAGTTGTTCTTGGCTAGC	3'	Yes	1.1	288.32	164.51	279.33	316.27	HORVU1Hr1G075540.3	Mitochondrial processing peptidase alpha subunit	Y	2
MIR171_1	hvu-miR171-3p	TGATTGAGCCGTGCCAATATC	21	chr4H	617878913	617879061	TGATTGAGCCGTGCCAATATC	3'	Yes	0.8	14768	17954.9	18179	15488.2	HORVU6Hr1G063650.1	GRAS family transcription factor	Y	0
															HORVU1Hr1G053510.1	GRAS family transcription factor	Y	4
	ata-miR171b-5p	TGTTGGCATGGTTCAATCAAA	21	chrUn	234895994	234896091	TGTTGGCATGGCTCAATCAAA	5'	Diff	1.1	683.06	421.29	432.91	476.84	HORVU5Hr1G081160.4	U-box domain-containing protein 73	N	4
	bdi-MIR171e-5p	CGATATTGGTGAGGTTCAATC	21	chr7H	562880616	562880702	cgatattggtgaggttcaatc	5'	New	1.2	29.6	21.15	31.32	14.39	HORVU6Hr1G070680.2	PRELI domain containing protein 3B	N	4
	bdi-MIR171e-3p	TTGAGCCGTGCCAATATCTCT	21	chr7H	562880616	562880702	TTGAGCCGTGCCAATATCtct	3'	New	1.2	395.5	365.69	371.79	308	HORVU1Hr1G053510.1	GRAS family transcription factor	Y	2
															HORVU6Hr1G063650.1	GRAS family transcription factor	Y	2
MIR171_2	ata-miR171a-3p	TGAGCCGAACCAATATCACTC	21	chr2H	670129671	670129761	TGAGCCGAACCAATATCACTC	3'	Yes	0.9	1944.73	1519.43	1218.84	947.36	HORVU4Hr1G061310.1	GRAS family transcription factor	Y	0
	ata-miR171a-5p	TGGTATTGTCTCGGCTCATG	20	chr2H	670129671	670129761	TGGTATTGTTTCGGCTCATG	5'	Diff	0.9	101.45	37.99	69.75	31.44	HORVU2Hr1G076620.7	T-complex protein 11	Y	2
	lus-miR171h	TGAGCCGAACCAATATCACTCT	22				ATGAGCCGAACCAATATCACT	3'	Diff	0.9	36.47	55.28	24.73	21.87	HORVU4Hr1G061310.1	GRAS family transcription factor	Y	0
MIR172	ata-miR172b-3p	AGAATCTTGATGATGCTGCAT	21	chr6H	531319310	531319412	AGAATCTTGATGATGCTGCAT	3'	Yes	0.9	175.51	113.46	168.65	115.31	HORVU5Hr1G112440.1	Ethylene-responsive transcription factor 10	Y	2
															HORVU1Hr1G011800.24	AP2-like ethylene-responsive transcription factor	Y	2
	ata-miR172b-5p	GCAGCACCACCAAGATTCACA	21	chr6H	531319310	531319412	GCAGCACCACCAAGATTCACA	5'	Yes	0.9	924.66	812.87	952.11	834.69	HORVU7Hr1G106280.1	Auxin response factor 6	Y	2
	ata-miR172c-3p	GGAATCTTGATGATGCTGCAT	21	chr3H	692685734	692685928	GGAATCTTGATGATGCTGCAT	3'	Yes	1	14.75	5.22	9.59	14.22	HORVU2Hr1G113880.23	AP2-like ethylene-responsive transcription factor	Y	0
															HORVU1Hr1G011800.24	AP2-like ethylene-responsive transcription factor	Y	2
MIR390	ata-miR390-5p	AAGCTCAGGAGGGATAGCGCC	21	chr5H	638556917	638557050	AAGCTCAGGAGGGATAGCGCC	5'	Yes	1	480.48	131.95	434.17	295.22	HORVU7Hr1G007520.1	Leucine-rich repeat receptor-like protein kinase family protein	N	2.5
	ata-miR390-3p	GCTATCTATCCTGAGCTCC	19	chr5H	638556917	638557050	CGCTATCTATCCTGAGCTCC	3'	Diff	1	41.93	1.65	16.66	39.14	HORVU4Hr1G053760.1	Trichome birefringence-like 6	N	2.5
MIR393	ata-miR393-5p	TTCCAAAGGGATCGCATTGAT	21	chr2H	756463328	756463424	TTCCAAAGGGATCGCATTGAT	5'	Yes	1.1	196.94	176.66	257.16	86.48	HORVU2Hr1G070800.3	HvAFB	Y	2
															HORVU1Hr1G021550.4	HvTIR1	Y	2
	gma-miR393a	TCCAAAGGGATCGCATTGATCC	22				TCCAAAGGGATCGCATTGATC	5'	Diff	1	78.97	76.4	92.56	43.72
MIR394	ata-miR394-5p	TTGGCATTCTGTCCACCTCC	20	chr6H	438338702	438338816	TTGGCATTCTGTCCACCTCC	5'	Yes	0.8	1226.34	543.11	1478.12	1197.53	HORVU1Hr1G043940.3	Protein TIC110, chloroplastic	N	4
															HORVU6Hr1G018370.1	Calnexin 1	N	4
MIR395	ata-miR395a-5p	GTTCCCTTCAAGCACTTCAGG	21	chr2H	693848267	693848348	GTTCCCTTCAAGCACTTCAGG	5'	Yes	0.9	72.98	59.76	48.56	36.74	HORVU2Hr1G101510.2	GDSL esterase/lipase	N	1
	ata-miR395a-3p	TGAAGTGTTTGGGGGAACTC	20	chr2H	693848267	693848348	TGAAGTGTTTGGGGGAACTC	3'	Yes	0.9	25.51	15.67	12.21	9.8	HORVU5Hr1G094300.2	Sulfate adenylyltransferase	Y	0
	ata-miR395d-5p	GTTCCCTTCAAGCACTTTACG	21	chr2H	735081260	735081490	AGTTCCCTTCAAGCACTTTACG	5'	Diff	0.8	17.77	21.94	24.16	12.54	HORVU4Hr1G009020.1	Peptidase_C48	N	3.5
	mtr-miR395h	TGAAGTGTTTGGGGGAACTT	20	chr2H	686637268	686637460	ATGAAGTGTTTGGGGGAACTT	5'	Diff	0.7	15.81	9.75	12.15	5.76	HORVU5Hr1G094300.2	Sulfate adenylyltransferase	Y	0
MIR396	ata-miR396a-5p	TCCACAGGCTTTCTTGAACTG	21				TCCACAGGCTTTCTTGAACTG	5'	Yes	0.9	14747	16532	18441.7	8026.32	HORVU7Hr1G008680.14	Growth-regulating factor 5	Y	0
															HORVU4Hr1G010080.6	Growth-regulating factor 6	Y	0
															HORVU4Hr1G003440.12	Growth-regulating factor 9	Y	0
	ata-miR396c-5p	TTCCACAGCTTTCTTGAACTT	21	chr6H	564855019	564855190	TTCCACAGCTTTCTTGAACTT	5'	Yes	1	63.08	62.06	57.17	39.55	HORVU7Hr1G008680.14	Growth-regulating factor 5	Y	0
															HORVU4Hr1G010080.6	Growth-regulating factor 6	Y	0
															HORVU4Hr1G003440.12	Growth-regulating factor 9	Y	0
	ata-miR396e-5p	TTCCACAGCTTTCTTGAACTG	21	chr7H	49823990	49824095	TTCCACAGCTTTCTTGAACTG	5'	Yes	1.1	2544.07	3619.89	3397.18	1236.39	HORVU7Hr1G008680.14	Growth-regulating factor 5	Y	0
															HORVU4Hr1G010080.6	Growth-regulating factor 6	Y	0
															HORVU4Hr1G003440.12	Growth-regulating factor 9	Y	0
MIR396_2	osa-miR396d	TCCACAGGCTTTCTTGAACGG	21	chr6H	544655866	544655962	TCCACAGGCTTTCTTGAACGG	3'	Yes	0.6	21.25	34.05	64.74	15.13	HORVU7Hr1G008680.14	Growth-regulating factor 5	Y	0
															HORVU4Hr1G010080.6	Growth-regulating factor 6	Y	0
															HORVU4Hr1G003440.12	Growth-regulating factor 9	Y	0
MIR397	hvu-MIR397a-5p	TGCAGCGTTGATGAACCGTCCGGC	24	chr6H	95336398	95336510	TGCAGCGTTGATGaaccgtccggc	5'	New	1	42.28	15.82	45.09	15.57	HORVU6Hr1G025830.1	Wound-responsive family protein	N	0
	hvu-MIR397a-3p	TCACCGGCGCTGCACGCAATG	21	chr6H	95336398	95336510	tcaccggcgctgcacgcaatg	3'	New	1	3.92	6.3	7.55	0	HORVU6Hr1G025830.1	Wound-responsive family protein	N	0
	hvu-MIR397b-5p	TGCAGCGCCGGTGAACCGCTCC	22	chr6H	95336399	95336505	tgcagcgccggtgaaccgctcc	5'	New	0.9	29.91	28.16	40.85	35.56	HORVU5Hr1G026690.1	Late embryogenesis abundant (LEA) hydroxyproline-rich glycoprotein family	N	3.5
MIR398	ahy-miR398	TGTTTTCTCAGGTCACCCCTT	21				TGTGTTCTCAGGTCACCCCT	3'	Diff	1.3	1.71	0.82	8.12	1.75
MIR399	ata-miR399a-3p	TGCCAAAGGAGAATTGCCCTG	21				TGCCAAAGGAGAATTGCCCTG	3'	Yes	0.9	10.09	10.3	1.74	0.87	HORVU5Hr1G022050.33	Unknown	N	3.5
MIR408	tae-miR408	TGCACTGCCTCTTCCCTGGC	20	chr7H	622016748	622016961	CTGCACTGCCTCTTCCCTGGC	3'	Diff	0.8	66.66	9.36	13.18	15.59	HORVU7Hr1G107070.1	Sec14p-like phosphatidylinositol transfer family protein	Y	2
MIR444	hvu-miR444a	TTGTTGTCTCAAGCTTGCTGCC	22	chr2H	583383325	583383481	TTGCTGCCTCAAGCTTGCTGC	3'	Diff	0.6	1868.33	1618.47	2155.37	1730.53	HORVU2Hr1G080490.1	MADS-box transcription factor 27	Y	2
	osa-miR444a-3p.2	TGCAGTTGCTGCCTCAAGCTT	21				TGCAGTTGCTGCCTCAAGCTT	3'	Yes	1.5	3660.48	3311.64	5110.27	2894.99	HORVU2Hr1G080490.1	MADS-box transcription factor 27	Y	2
	hvu-miR444b	CTGCAGTTGCTGTCTCAAGCTT	22				TGCAGTTGCTGTCTCAAGCTT	3'	Diff	1	0	0	0	3.43	HORVU2Hr1G080490.1	MADS-box transcription factor 27	N	3
	osa-MIR444c-3p	CGGCAAGCTAGAGACAGCAAC	21	chr2H	583386625	583386768	cggcaagctagagacagcaac	3'	New	0.4	788.08	466.83	565.71	1237.9
MIR477	vvi-miR477a	TTCTCCCTCAAAGGCCTCCAA	21	chr7H	228012289	228012369	ATCTCCCTCAAAGGCTTCCAA	5'	Diff	0.9	40.81	58.36	57.53	544.66	HORVU1Hr1G050450.2	Replication factor C subunit 5	N	2.5
	ppt-miR477h	TTCTCCCTCAAAGGCCTCCAAC	22				TCTCCCTCAAAGGCTTCCA	5'	Diff	0.7	76.22	192.47	188.61	1342.87	HORVU1Hr1G050450.2	Replication factor C subunit 5	N	3.5
MIR528	ata-miR528-5p	TGGAAGGGGCATGCAGAGGAG	21				TGGAAGGGGCATGCAGAGGAG	5'	Yes	0.8	23.98	16.52	6.3	5.14	HORVU7Hr1G060130.2	Superoxide dismutase [Cu-Zn] 4A	N	4
MIR530	osa-miR530-5p	CTGCATTTGCGCCTGCACCTA	21				TGCATTTGCACCTGCACCTA	5'	Diff	1.1	8.23	4.2	33.19	13.66	HORVU4Hr1G020970.1	Receptor kinase 3	N	3
MIR812	osa-MIR812q-3p	ACTTATTTTGGGACGGAGGGA	21	chr1H	145921075	145921192	acttattttgggacggaggta	3'	New	1.2	1.52	3.15	11.14	2.25
MIR818	osa-MIR1439-3p	ATATTTTGGAACGGAGGGAGT	21	chr2H	12627984	12628134	ataTTTTGGAACGGAGTGAGT	3'	New	1.2	1.85	3.54	3.88	0
MIR827	osa-miR827	TTAGATGACCATCAGCAAACA	21	chr2H	620316270	620316436	TTAGATGACCATCAGCAAACA	3'	Yes	1	571.62	415.54	48.09	20.02	HORVU6Hr1G065710.13	SPX domain-containing membrane protein	N	2.5
MIR1120	hvu-miR1120	TTCTTATATTATGGGACGGAG	21	chr6H	397640334	397640417	ACATTCTTATATTATGGGACGGAG	3'	Diff	1.4	34.86	23.53	19.28	5.82	HORVU3Hr1G083110.1	like COV 2	Y	4
	tae-MIR1121-5p	TACACCCTCTGTAAAGAAATA	21	chr2H	274044306	274044400	tactccctctgtaaagaaata	5'	New	1.9	3.7	1.89	6.41	4.49	HORVU6Hr1G066890.1	AP-2 complex subunit mu	Y	4
	tae-MIR1121-3p	TTTCTTTACGGAGGGAGTACA	21	chr2H	693800099	693800191	tttctttacggagggagtact	3'	New	2.2	2.03	0	28.45	27.95	HORVU3Hr1G065260.19	Lipid A export ATP-binding/permease protein MsbA	N	0
	tae-MIR1122c-3p	TATTATGGGACGGAGGGAGTT	21	chr2H	263808385	263808473	TATTATGGGACGGAGGgagta	3'	New	1.8	58.66	30.67	60.65	26.57
MIR1122	far-MIR1122-3p	AAGTTGAGACAGTTATTT	18	chr7H	651522216	651522318	aagttgagacacttattt	3'	New	1.6	4.84	0	0.94	2.81	HORVU5Hr1G067720.3	Annexin 8	N	3
	tae-MIR1122a-3p	GTATATAGACATACTTTAGAGTGT	24	chr7H	191761974	191762264	gtatatagacatattttagagtgt	3'	New	1.4	9.05	21.5	6.54	5.62
	tae-MIR1122a-5p	ATTTTGGGACGGAGGGAGTAT	21	chr7H	191761974	191762264	attttgggacggagggagtat	5'	New	1.4	63.2	27.22	43.03	28.21
	tae-MIR1127b-3p	AGTATTTCCGGACGGAGGGAG	21	chr3H	57888227	57888337	AGTATTTCTGGACGGAGGgag	3'	New	1.4	9.51	31.38	13.89	4.6	HORVU0Hr1G003490.2	Sterile alpha motif (SAM) domain-containing protein	N	0
	tae-MIR1127b-5p	TCCGTCCGGAAATACTTGTCC	21	chr3H	57888227	57888337	tctgtccggaaatacttgtcc	5'	New	1.4	12.66	5.82	4.71	2.91	HORVU7Hr1G105170.1	Serine/threonine-protein kinase	N	4
	tae-MIR1128-3p	ATTTCCGGACGGAGGGAGTAG	21	chr2H	26376360	26376482	atttccggacggagggagtaa	3'	New	1.5	2.91	1.65	3.25	0	HORVU0Hr1G003490.2	Sterile alpha motif (SAM) domain-containing protein	N	1
MIR1432	ata-miR1432-5p	ATCAGGAGAGATGACACCGGC	21	chr2H	166777040	166777146	TCAGGAGAGATGACACCGACG	5'	Diff	1	266.43	90.32	173.59	200.91	HORVU1Hr1G094160.1	Calmodulin like 43	Y	0
															HORVU5Hr1G111520.1	EF hand calcium-binding protein family	Y	0
	ata-MIR1432-3p	GGTGTCAGCTCGCCTGAACA	20	chr2H	166777040	166777146	GGTGTCACCTCGCCTGAACa	3'	New	1	19.44	14.94	13.31	22.75	HORVU3Hr1G000350.4	Protein kinase superfamily protein	N	4
MIR1511	ppe-miR1511-3p	AACCTGGCTCTGATACCA	18				ACCTGGCTCTGATACCATAAC	3'	Diff	1.1	11.15	12.28	6.44	44.09	HORVU5Hr1G037600.7	Chaperone protein DnaJ	Y	4
MIR1862	osa-MIR1862d-3p	TTATTTTGGGACGGAGGGAGT	21	chrUn	139117390	139117492	TTATTTTGGGACGgagggagt	3'	New	1.5	10.9	7.55	8.51	1.68
MIR1878	bdi-miR1878-3p	ATTTGTAGTGTTCGGATTGAGTTT	24				ATTTGTAGTGTTCAGATTGAGTTT	3'	Diff	1.4	36.53	52.67	30.91	9.02
MIR2118	osa-MIR2118e-3p	GAAAAGAGAGTCAAAGAG	18	chr7H	621953005	621953031	gaaaagagagtctaagag	3'	New	0.6	16.32	9.91	12.98	17.74
MIR3630	han-miR3630-3p	GGAATCTCTCTGATGTTT	18	chr1H	550558104	550558241	TGTGGGAATCTCTCTGATGCTT	5'	Diff	0.6	23.67	3.54	10.27	31.63	HORVU5Hr1G115530.2	Putative methyltransferase family protein	Y	2
MIR5048	hvu-miR5048a	TATATTTGCAGGTTTTAGGTCT	22	chr7H	550741310	550741653	TATTTGCAGGTTTTAGGTCTAA	5'	Diff	0.9	2026.2	2600.64	2257.22	703.09	HORVU7Hr1G065130.1	Receptor kinase 2	Y	0
															HORVU7Hr1G043150.1	Protein kinase superfamily protein	Y	0
	hvu-MIR5048b-3p	ACCTAGACATGCAAGTATATT	21	chr7H	550741310	550741653	acctagacatgcaagtatatt	3'	New	0.9	96.23	129.46	70.74	264.76
MIR5050	hvu-MIR5050-5p	TTGAACGACCTCACCATGTCG	21	chr7H	31280020	31280135	ttgaacgacctcaccatgtcg	5'	New	0.7	1.52	0	1.56	0	HORVU3Hr1G093350.2	Selenium-binding protein 1	N	4
MIR5067	hvu-MIR5049a-5p	GTTGTTGGGGAGAACTAGACTAGT	24	chr2H	198215353	198215435	GTTGTTGGGgagaactagactagt	5'	New	1.5	24.31	22.11	4.22	15.91	HORVU7Hr1G108220.1	Peroxidase superfamily protein	N	0
															HORVU5Hr1G112710.1	Leucine-rich repeat-containing protein 49	N	0
	hvu-MIR5049a-3p	AAGTATTGTGGTACAGAGGGA	21	chr2H	198215353	198215435	aagtattgtggtacggaggga	3'	New	1.5	9.71	5.82	1.27	4.57	HORVU7Hr1G108220.1	Peroxidase superfamily protein	Y	2
	hvu-miR5049b	AAGTATTTAGGTACAGAGGGA	21	chr4H	384820137	384820233	AGTATTTAGGTACAGAGGGAG	3'	Diff	1.2	34.79	31.42	14.27	4.6	HORVU5Hr1G077450.7	Receptor kinase 2	Y	2
															HORVU6Hr1G021780.2	Disease resistance protein	Y	4
	hvu-MIR5049c-5p	GTCTCAACTTTGTACTAGCTCTAG	24	chr7H	5392316	5392423	gtctcaaccttgtactagctctag	5'	New	1.1	5.22	5.27	1.27	1.68	HORVU7Hr1G081140.2	Transducin/WD-like repeat-protein	Y	2
															HORVU3Hr1G054200.1	Protein kinase-like protein SCY1	Y	2
	hvu-MIR5049c-3p	TTTTGGGACGGAGGGAGTATT	21	chr7H	5392316	5392423	TTTTGGGACGGAGGaagtatt	3'	New	1.1	38.45	25.72	18.73	11.44	HORVU2Hr1G070360.3	Hydroxysteroid dehydrogenase 1	Y	0
	hvu-miR5049e	AATTATTTAGGTACAGAGGGA	21	chr4H	145115347	145115444	AATTATTTAGGTACAGAGGGA	3'	Yes	1.5	40.28	47.77	59.32	19.36	HORVU6Hr1G080670.1	BZIP transcription factor 27	Y	2
															HORVU6Hr1G021780.2	Disease resistance protein	Y	4
	hvu-MIR5049e-5p	TCCTCCGTTCCTAAATAATTG	21	chr4H	145115347	145115444	tcctccgtccctaaataattg	5'	New	1.5	0	1.65	5.88	0	HORVU7Hr1G075760.3	L-gulonolactone oxidase 2	Y	2
															HORVU2Hr1G007170.3	Disease resistance protein	Y	4
	hvu-MIR5049f-3p	AATATGGATCGGAGGGAGTAA	21	chr1H	328002646	328002761	AATATGGATCGGAGGGAgtac	3'	New	1.3	6.19	6.93	5.77	6.74	HORVU5Hr1G063530.1	Glutamate receptor 1.3	N	0
															HORVU1Hr1G005710.8	Disease resistance protein	N	1
	bdi-miR5067	TGAGCGACAACTAATATGGAT	21				TCAGCGACAACTAATATGGAT	3'	Diff	1.6	0	0	0	4.57	HORVU4Hr1G012500.13	WD repeat-containing protein 82	N	0
MIR5084	ata-MIR5084-3p	ACGGTACTGCAGAGGATCTCAACC	24	chr4H	86904945	86905061	ACGGTACTGCAGAGGATCtcaacc	3'	New	1	2.77	5.98	2.11	0	HORVU2Hr1G124810.1	Subtilisin-like protease	N	3
MIR5200	tae-MIR5200-3p	TAGATACTCTCTAAGGCTTGG	21	chr7H	39465958	39466051	TAGATACTCCCTAAGGCTTgg	3'	New	0.8	29.44	24.94	7.87	6.9	HORVU3Hr1G087100.1	Flowering locus T 1	N	2
															HORVU7Hr1G024610.1	Flowering locus T 1	N	2
MIR6201	hvu-miR6201	TGACCCTGAGGCACTCATACCG	22	chr6H	578969494	578969601	TGACCCTGAGGCACTCATACCG	5'	Yes	1.2	2.91	5.5	11.23	13.22
MIR7757	tae-miR7757-5p	ACAAAACCTTCAGCTATCCATC	22				ATAAAACCTTCAGCTATCCATC	5'	Diff	0.9	20713.4	32669	38232.7	26041	HORVU5Hr1G086040.7	NBS-LRR disease resistance protein, putative	Y	0
MIR8005	stu-MIR8005a-3p	TTTAGGGTTTAGGGTTTAGGG	21	chr2H	721188029	721188104	gttagggtttagggtttaggg	3'	New	0.7	3.24	0	4.82	4.07	HORVU2Hr1G096300.1	Lysine-specific histone demethylase 1 homolog 3	N	4
MIR9662	tae-miR9662a-3p	TTGAACATCCCAGAGCCACCG	21	chr6H	104007288	104007383	TTGAACATCCCAGAGCCACCG	3'	Yes	1	10453.3	7790.67	9575.51	11019.4	HORVU7Hr1G040960.3	Mitochondrial transcription termination factor family protein	N	1.5
	tae-MIR9662a-5p	GCGGCTCTGTGGTGTTCAAGC	21	chr6H	104007288	104007383	gcggctctgtggtgttcaagc	5'	New	1	911.9	699.23	498.31	2498.53	HORVU5Hr1G123930.2	Beta-fructofuranosidase, insoluble isoenzyme 3	N	4
MIR9863	ata-miR9863a-3p	TGAGAAGGCAGATCATAATAGC	22	chr1H	39912321	39912546	TGAGAAGGTAGATCATAATAGC	3'	Diff	1	7009.42	9702.03	6885.35	6498.97	HORVU1Hr1G004080.7	Disease resistance protein	Y	0
															HORVU7Hr1G023820.2	Disease resistance protein	Y	0
															HORVU3Hr1G105020.39	Disease resistance protein	Y	0
															HORVU3Hr1G104770.5	Disease resistance protein	Y	0
	ata-MIR9863a-5p	TCTGAAGACTAGTTTATTATA	21	chr1H	39912321	39912546	TCtgaagactagtttattaca	5'	New	1	215.22	322.46	161.82	422.99	HORVU5Hr1G007750.22	FAR1-related sequence 3	N	4
															HORVU1Hr1G004650.4	Purple acid phosphatase 22	N	3.5
Unknown	ppt-miR894	TTCACGTCGGGTTCACCA	18				CGTTTCACGTCGGGTTCACC	5'	Diff	0.5	807.53	797.83	566.33	2388.76	HORVU7Hr1G041460.1	2-oxoglutarate (2OG) and Fe(II)-dependent oxygenase superfamily protein	Y	4
	cre-MIR909-5p	CCACCACCACCACCACCCG	19	chr1H	22018404	22018504	ccaccaccaccaccaccgg	5'	New	0.7	3.41	0	0	1.75	HORVU3Hr1G093400.1	RNA-binding protein 1	Y	2
															HORVU4Hr1G059090.11	THO complex subunit 4A	Y	2
	smo-MIR1103-5p	TGACCTCCTGGGAAGTCC	18	chrUn	148159101	148159136	tgacctcccgggaagtcc	5'	New	0.3	4.05	1.89	3.05	5.7
	smo-MIR1103-3p	TGGGTGACCTCCTGGGAA	18	chrUn	191569704	191569730	tgggtgacctcccgggaa	3'	New	0.9	4.84	0	6.3	9.55	HORVU1Hr1G055630.2	Palmitoyl-protein thioesterase 1	Y	4
															HORVU1Hr1G055600.3	Palmitoyl-protein thioesterase 1	Y	4
															HORVU1Hr1G055690.1	Palmitoyl-protein thioesterase 1	Y	4
	osa-miR1432-5p	TCAGGAGAGATGACACCGACA	21	chr2H	166771848	166771964	ATCAGGAGAGATGACACCGAC	5'	Diff	1.1	648.92	496.88	249.89	198.03	HORVU5Hr1G111520.1	EF hand calcium-binding protein family	N	2
	hvu-MIR1436-3p	ATTTTGGGACGGAGGGAGTAC	21	chr4H	583751438	583751528	ATTATGGGACGGAGGGAGTac	3'	New	0.9	18.32	14.4	19.3	9.19	HORVU5Hr1G058240.10	Leucine zipper protein-like	Y	0
															HORVU5Hr1G067720.3	Annexin 8	Y	1
	peu-MIR2916-5p	TACCGTCCTAGTCTCAACCATA	22	chr2H	187549098	187549188	Taccatcctagtctcaaccata	5'	New	0.5	7635.03	16622.5	6674.53	23666.6
	peu-MIR2916-3p	CGATGCCGACCAGGGATCGGCGGA	24	chr2H	187549098	187549188	cgatgccgaccagggattggcgga	3'	New	0.5	6502.3	11108.8	5613.46	7920.79	HORVU2Hr1G072960.1	Senescence-associated protein	N	0
	gma-miR4995	GCAGTGGCTTGGTTAAGGGA	20				AGGCAGTGGCTTGGTTAAGGG	5'	Diff	0.5	7.99	2.2	2.96	1.68	HORVU2Hr1G043260.1	Protein kinase	N	0
															HORVU5Hr1G104790.1	Protein kinase	N	0
															HORVU6Hr1G049580.1	Protein kinase	N	0
	hvu-miR5051	TTTGGCACCTTGAAACTGGGA	21	chr4H	588904634	588904738	TTTGGCACCTTGAAACTGGGA	3'	Yes	1.2	279.12	287.14	412.88	218.36	HORVU7Hr1G054660.6	Chromosome 3B, genomic scaffold, cultivar Chinese Spring	N	3
															HORVU4Hr1G083260.5	DnaJ homolog subfamily B member 4	N	4
	bdi-miR5054	TCCCCACGGTCGGCGCCA	18				TCCCCACGGTCGGCGCCA	3'	Yes	0.5	106.14	26.98	64.05	268.85	HORVU4Hr1G003990.3	RNA-binding protein 1	Y	2
															HORVU6Hr1G088580.4	Zinc finger (C3HC4-type RING finger) family protein	Y	4
	osa-miR5072	TCCCCAGCGGAGTCGCCA	18				CGATTCCCCAGCGGAGTCGCCA	5'	Diff	0.5	248.26	107.43	161.51	434.48	HORVU3Hr1G075970.2	Pectate lyase family protein	N	3
	osa-miR5077	TTCCCGTCGGGTTCACCA	18				GTTCGCGTCGGGTTCACCA	5'	Diff	0.5	3.73	0	0.94	6.54	HORVU6Hr1G078650.2	Fucosyltransferase 1	Y	4
	osa-miR5082	GCGATGATGGCCGCGCGGGCTCA	23				TGCGATGATGGCCGCGCGGGTTCA	3'	Diff	0.8	12.02	85.81	2.63	14.72	HORVU1Hr1G076490.1	Ovate family protein 4	N	4
	osa-miR5083	ACAGACTACAATTATCTGATCA	22				AGACTACAATTATCTGATCA	3'	Diff	0.7	1036.43	1129.54	833.05	886.05
	rgl-miR5139	AACCTGGCTCTGATACCA	18				AAACCTGGCTCTGATACCA	5'	Diff	0.5	11.15	12.28	6.44	44.09	HORVU5Hr1G037600.7	Chaperone protein DnaJ	Y	4
	bdi-MIR5202-3p	TTTGAACACACAAAAAGTA	19	chr2H	763289387	763289612	tttgaactcacaaaaagta	3'	New	0.8	0	2.2	9.9	0	HORVU1Hr1G092250.3	Receptor kinase 2	Y	4
															HORVU3Hr1G038360.1	Glutamine--tRNA ligase	Y	4
	bra-MIR5721-5p	AGTGGTGATGAAAATGCT	18	chr1H	525092667	525092760	agtggagatgaaaatgct	5'	New	0.8	4.56	5.67	5.66	18.09	HORVU5Hr1G076780.5	Protein S-acyltransferase 8	Y	2
															HORVU5Hr1G123590.1	ADP-ribosylation factor GTPase-activating protein 2	Y	2
	hvu-miR6186	CGAGGAAGGCGCTGAGAGAGA	21	chr3H	542691746	542691900	CGAGGAAGGCGCTGAGAGAGA	3'	Yes	0.8	3.83	5.43	0	12.92	HORVU3Hr1G010570.2	Protein NRT1/ PTR FAMILY 8.2	Y	2
	hvu-MIR6186-5p	TCTCTCGGCCTCTGCCTCTTC	21	chr3H	542691746	542691900	tctctcggcctctgcctcttc	5'	New	0.8	13.3	14.64	8.49	31.13
	hvu-miR6191	GTCTTAGATTTGTCTAGATATGAA	24	chr3H	39453980	39454059	TAGATTTGTCTAGATATGAA	5'	Diff	1.5	2.77	4.17	0	0	HORVU6Hr1G026260.1	polyubiquitin 10	Y	2
	hvu-MIR6198-3p	GAGTGATAACCAGAGGAGCTCGA	23	chr7H	638048997	638049084	gagtgataaccagaggagctcaa	3'	New	0.7	0	6.69	0	3.37	HORVU5Hr1G052600.10	Unknown	N	4
	hvu-MIR6200-5p	AATGGGAGAAGTGCTTGGTTT	21	chr4H	146413805	146413995	aatgggagaagtgcttggttt	5'	New	0.6	58.8	40.58	32.41	17.76
	hvu-MIR6200-3p	CAGTGACAGAAGGGGCAGCAAGG	23	chr4H	146413805	146413995	cagtgacagaaggggcagcaagg	3'	New	0.6	2.91	0	2.21	0	HORVU3Hr1G019280.2	Phosphate starvation response regulator-like protein	N	0
															HORVU2Hr1G117860.1	Transcription factor bHLH112	N	1
	hvu-MIR6207-3p	CGACCTGGGCGCCGACGAG	19	chr6H	170804053	170804171	CGACCTGGGCGCCGACGag	3'	New	0.7	4.93	0	0	0	HORVU1Hr1G085630.1	Ubiquitin-conjugating enzyme 25	N	2
	hvu-miR6213	ATACAGATTGCTACAGACTGGTC	23	chr2H	273628488	273628705	ACAGATTGCTACAGACTGGTC	3'	Diff	0.6	1.39	1.89	2.21	0
	osa-miR6253	GTGGAAAGTGGGCAGTTGGGT	21				GAGGAAAGTGGGCAGTTGGGTT	5'	Diff	0.9	3.83	2.52	0	3.37
	osa-MIR6253-5p	CCAACAATCATTTTCCTCTCATTG	24	chr2H	122035149	122035393	ccaacaatcattttcctctcatta	5'	New	0.6	18.7	34.32	8.2	9.05
	osa-MIR6253-3p	ACAATCATTTTCCTCTCATTT	21	chr2H	663678906	663678974	acaatcattttcctctcatta	3'	New	0.9	7.99	13.61	9.9	23.71	HORVU5Hr1G094270.1	Auxin-responsive protein IAA13	Y	2
															HORVU5Hr1G094220.1	Auxin-responsive protein IAA13	Y	2
	gma-miR6300	GTCGTTGTAGTATAGTGG	18				GTCGTTGTAGTATAGTGG	3'	Yes	1.1	6590.24	11936.6	3352.23	28285.1	HORVU4Hr1G052010.2	WRKY DNA-binding protein 46	Y	2
															HORVU0Hr1G035440.1	Non-specific phospholipase C4	Y	4
	ptc-miR6478	CCGACTTTAGCTCAGTTGGT	20				CCGACCTTAGCTCAGTTGGTG	5'	Diff	0.7	1357.33	2790.27	1107.31	12181.9	HORVU7Hr1G076700.1	Myosin-J heavy chain	N	3.5
	ath-miR8175	TCCCCGGCAACGGCGCCA	18	chr7H	284882445	284882627	GATCCCCGGCAACGGCGCCA	5'	Diff	0.5	299.4	54.57	88.55	344.29	HORVU5Hr1G085710.3	Aquaporin-like superfamily protein	N	4
	tae-miR9660-5p	CTCGCGAGCAACGGATGAATC	21				TTGCGAGCAACGGATGAATC	5'	Diff	1.1	55.1	49.38	0	0
	tae-miR9652-5p	CCTGTTTGTCATTAAATTTCTT	22				CCTGTTTGTCATTAAGTTTCTT	5'	Diff	1.1	37.61	73.95	29.54	14.49	HORVU2Hr1G045230.2	Unknown	N	4
	tae-miR9652-3p	GAAGTTTAATGAGAACATGTG	21				AAGCTTAATGAGAACATGTG	3'	Diff	1.1	2.77	11.97	5.79	7.99	HORVU4Hr1G035980.3	Saposin B domain-containing protein	Y	2
	ata-miR9674c-3p	GTGCTATGGATAAATTTAACC	21				GGTGCTATGGATAAATTCAAC	3'	Diff	1.2	7.99	17.07	9.13	17.72	HORVU7Hr1G116040.8	Phosphopantothenate--cysteine ligase 2	N	4
	tae-miR9773	TTTGTTTTTATGTTATTTTGTGAA	24				TTTGTTTTTATGTTATTTTGTGAA	3'	Yes	0.7	37.92	167.35	14.78	9.67
	tae-MIR9777-5p	GTGCCGTGATGATTGCTTTATT	22	chr6H	41156941	41157049	gtgccgtgatgattgctttact	5'	New	0.6	28.89	42.66	15.47	116.76	HORVU7Hr1G042740.2	NHL domain-containing protein	N	3.5
	tae-miR9777	GCAGCAAACATATCTGAGCACA	22	chr6H	41156941	41157049	AGCAAACATATCTGAGCACA	3'	Diff	0.6	118.41	99.2	128.73	159.74	HORVU1Hr1G028200.1	Hexokinase 2	N	3.5
	tae-miR9779	AATGCAACGTCTGAGGAT	18				CTTATGCAACGTCTGAGGAT	3'	Diff	0.6	143.12	121.9	94.29	91.51	HORVU1Hr1G042050.17	Coatomer subunit gamma-2	Y	4
															HORVU2Hr1G076920.3	Auxin response factor 1	Y	4
Potentially candidate miRNAs	PC-miR1	TCCCGCGAGGTGCTCTGGAGG	21	chr6H	466733354	466733486		3'	New	0.9	0	0	276.55	166.49	HORVU4Hr1G042240.2	Hexosyltransferase	N	2.5
	PC-miR2	TTCTCCCTGCCTCTCCTCTCC	21	chr2H	754572485	754572587		3'	New	1	0	0	123.91	295.93	HORVU1Hr1G074900.1	BZIP transcription factor	N	3.5
	PC-miR3	TCCGTATGTAGTCCTCTAG	19	chr7H	408858412	408858595		3'	New	1.3	1.52	0	2.83	149.07
	PC-miR4	TGAGTGTGTGTCTCCTGTTGC	21	chr6H	24867693	24868058		5'	New	1	30.06	129.57	0	0	HORVU6Hr1G035300.19	U11/U12 small nuclear ribonucleoprotein 25 kDa protein	N	2.5
	PC-miR5	AATCACCGAGCTGACCCTTTTGTG	24	chr6H	264523982	264524181		3'	New	0.9	43.01	99.22	0	0
	PC-miR6	TGGACGTGGAGGTGCAGCTGC	21	chr5H	620327660	620327771		5'	New	0.9	262.69	162.95	395.08	640.06	HORVU6Hr1G076340.1	Glycosyltransferase family 61 protein	N	3.5
	PC-miR7	GTCGGTGCAGATCTTGGTGG	20	chr6H	83551145	83551318		3'	New	1.7	31.62	31.65	32.61	120.38
	PC-miR8	CCGACGATCTTCCCGTGG	18	chr4H	233806116	233806172		5'	New	0.9	779.7	94.49	293.13	400.3
	PC-miR9	TCAAACTTGGGCTCCCATTCT	21	chr7H	64352163	64352450		5'	New	1.6	10.35	3.54	4.08	0	HORVU6Hr1G018420.3	Calnexin 1	Y	3
															HORVU6Hr1G018370.1	Calnexin 1	Y	3
	PC-miR10	TCAGTCGATGTGGTCAAGGCT	21	chr6H	119029213	119029581		3'	New	1.3	10.77	7.95	5.96	2.25	HORVU4Hr1G058250.2	DNA (cytosine-5)-methyltransferase 1	N	3
	PC-miR11	TTGAACGCGCCCACCGGTGTT	21	chr6H	574049098	574049262		5'	New	1.2	1.52	3.15	0	1.68	HORVU7Hr1G083670.3	Cytochrome P450 superfamily protein	N	3
	PC-miR12	AGGGCATGCGCGTAGTTTTAGGTT	24	chrUn	180886343	180886601		5'	New	1.2	5.73	6.53	1.69	1.75	HORVU2Hr1G093690.1	Expansin A5	N	0.5
															HORVU2Hr1G015160.1	Short-chain dehydrogenase reductase 2a	N	1.5
	PC-miR13	ACGACCTAGAACTACGCGCATGCC	24	chrUn	180886343	180886601		3'	New	1.2	9.71	12.82	0	0	HORVU2Hr1G093690.1	Expansin A5	N	0
															HORVU5Hr1G076150.1	Uridine kinase	N	1
	PC-miR14	TTTAGTCCCGGTTCGAGACACGAA	24	chr2H	15221736	15221869		3'	New	1.4	3.24	0	2.52	0	HORVU7Hr1G098400.4	Chlororespiratory reduction 42	N	2
															HORVU3Hr1G109380.3	Cysteine-rich receptor-like protein kinase 10	N	2
	PC-miR15	TGGGTTGCACCTCGTAGGTCTC	22	chr5H	28401464	28401788		5'	New	1.1	6.14	10.78	0.94	0	HORVU3Hr1G105560.1	Glucan endo-1,3-beta-glucosidase GI	N	4
															HORVU5Hr1G089840.2	Receptor kinase 3	N	3.5
	PC-miR16	ATAGAGGGATGGTATATTTGC	21	chr4H	3130183	3130429		5'	New	1.5	7.86	11.8	0	0	HORVU0Hr1G000020.5	Leucine-rich repeat receptor-like protein kinase family protein	N	3.5
	PC-miR17	TTTGGACATCTGAGCAGCTCT	21	chr7H	444689474	444689774		5'	New	1.7	3.92	7.39	7.24	9.71	HORVU2Hr1G093810.3	P-loop containing nucleoside triphosphate hydrolases superfamily protein	N	0
															HORVU5Hr1G093980.1	Vacuolar protein sorting-associated protein 18 homolog	N	1.5
	PC-miR18	AACGACCTAGAACTACGCGCATGC	24	chr3H	405670637	405670851		3'	New	1.6	8.79	23.13	1.27	1.75	HORVU2Hr1G093690.1	Expansin A5	N	0
	PC-miR19	TTGCTGAGAGCTGCTCGGATG	21	chr5H	654262362	654262701		3'	New	1.4	5.4	4.95	6.18	4.57	HORVU0Hr1G040170.4	Wall associated kinase 3	N	2
															HORVU3Hr1G113720.11	BTB/POZ domain-containing protein FBL11	N	1.5
	PC-miR20	TAAATTTCTCCATAGCATCAG	21	chr3H	638444075	638444194		5'	New	1	28.94	14.64	16.39	22.02	HORVU0Hr1G035310.1	Pentatricopeptide repeat-containing protein	Y	2
															HORVU1Hr1G010990.1	Pentatricopeptide repeat 336	Y	2
															HORVU1Hr1G011020.4	Pentatricopeptide repeat-containing protein	Y	2
	PC-miR21	TCTAGGGTCAATGGCGTTTCC	21	chr6H	133925060	133925419		3'	New	1.3	8.04	0	6.27	1.75	HORVU7Hr1G115120.44	Transcription initiation factor TFIID subunit 1	N	3
															HORVU2Hr1G046850.1	Serine/threonine-protein kinase Rio1	N	4
	PC-miR22	CTACTCCCTCCTATTCATATT	21	chr2H	220573773	220573864		5'	New	1	6.23	0	0	0	HORVU4Hr1G078610.3	Mitochondrial import inner membrane translocase subunit Tim17/Tim22/Tim23 family protein	N	4
															HORVU6Hr1G044080.1	Protein SIP5	N	4
	PC-miR23	TCTTCTATTGGTCCAGAGCAC	21	chr2H	645121236	645121425		3'	New	1.3	3.55	7.32	4.93	1.75	HORVU6Hr1G017680.3	E3 ubiquitin-protein ligase MARCH8	N	4
															HORVU6Hr1G018960.9	Disease resistance protein	N	4
	PC-miR24	AAAGTATAGGGCTGGAGTGGT	21	chr4H	622618118	622618432		3'	New	1.7	15.15	8.26	7.26	4.57	HORVU4Hr1G062670.1	Leucine-rich repeat protein kinase family protein	N	3.5
															HORVU6Hr1G081640.1	Subtilisin-like protease	N	4
	PC-miR25	TCCGTATGCACAGGATGCAGT	21	chr1H	6496040	6496170		3'	New	0.9	0	0	6.4	0	HORVU2Hr1G000770.22	Disease resistance protein	N	4
															HORVU5Hr1G033940.1	Trehalose phosphate synthase	N	3.5
	PC-miR26	TTGGACCGTTTGATCGTTTTC	21	chr6H	418394253	418394561		5'	New	1.5	8.5	3.3	5.04	2.33	HORVU6Hr1G005510.2	Mitochondrial transcription termination factor family protein	N	3.5
															HORVU6Hr1G077890.4	Non-specific lipid transfer protein-like 1	N	3.5
	PC-miR27	GGAGGTCGCCTGGGTGGGTCC	21	chrUn	161282979	161283053		3'	New	1.1	0	0	4.82	0	HORVU3Hr1G100030.1	Embryogenesis transmembrane protein-like	N	3
															HORVU7Hr1G008050.1	Receptor-like protein kinase	N	4
	PC-miR28	TTGCCGAGAGCTGCTCAGATG	21	chr5H	553238096	553238435		3'	New	1.2	0	0	8.82	8.51	HORVU6Hr1G038700.2	Leucine-rich receptor-like protein kinase family protein	N	4
	PC-miR29	TTTATTGGTCCCCTTAGTATT	21	chr2H	454335130	454335356		5'	New	1.3	1.52	0	3.99	0	HORVU2Hr1G120630.5	Pentatricopeptide repeat-containing protein	N	4
															HORVU5Hr1G000170.8	Trypsin family protein	N	4
	PC-miR30	CGTATGATCACCGTTGGTAAA	21	chr6H	533205115	533205214		3'	New	1.1	0	0	6.29	0	HORVU1Hr1G088680.4	Receptor-like protein kinase	N	3
															HORVU7Hr1G021000.1	Anthocyanin 5-aromatic acyltransferase	N	4
	PC-miR31	AACCTAAAACTACGCGCATGCCCT	24	chrUn	180960581	180960809		3'	New	1.4	3.24	14.31	2.83	0	HORVU2Hr1G093690.1	Expansin A5	N	3
															HORVU5Hr1G076150.1	Uridine kinase	N	4
	PC-miR32	TATGTGGTCAGTGGTTAGCGG	21	chr4H	177231493	177231718		5'	New	1.7	1.52	1.89	8.29	0	HORVU2Hr1G015340.3	Receptor kinase 2	N	3
	PC-miR33	ACTTTAAGTCCCTATAAGTCCCTC	24	chr7H	236378323	236378390		5'	New	1.1	0	4.09	2.11	0	HORVU3Hr1G015680.1	Zinc-binding dehydrogenase family protein	N	2.5
															HORVU7Hr1G118770.1	Disease resistance-responsive (dirigent-like protein) family protein	N	3
	PC-miR34	ACAACTTAGAACTACGCGCATGTC	24	chr4H	252638472	252638710		3'	New	1.6	0	5.9	0	0	HORVU5Hr1G076150.1	Uridine kinase	N	3
															HORVU2Hr1G093690.1	Expansin A5	N	3.5
	PC-miR35	AAGTTTGGAAATTCGAGGAGC	21	chr5H	226640903	226641175		5'	New	0.9	9.69	8.97	5.94	4.66	HORVU2Hr1G060510.17	Protein phosphatase 1 regulatory subunit 7	N	4
	PC-miR36	TTGATGACCTAAATTCCCGTC	21	chr4H	554116492	554116724		3'	New	1	2.91	0	9.93	0	HORVU5Hr1G077790.4	Beta glucosidase 11	N	4
															HORVU1Hr1G044020.1	Myosin XI B	N	4
	PC-miR37	AGCCCAACACCAATATAGA	19	chr5H	561743033	561743303		3'	New	0.9	5.35	1.65	7.98	0	HORVU3Hr1G025920.2	Cytochrome P450 superfamily protein	N	2.5
															HORVU5Hr1G070720.1	Chaperone protein htpG family protein	N	3
	PC-miR38	TTGTTTATTTTGCCACGCCT	20	chr6H	162504321	162504430		3'	New	1.5	24.69	11.01	14.23	7.44	HORVU7Hr1G059220.43	Kinesin-like protein 1	N	3
															HORVU5Hr1G066370.13	Copper-transporting ATPase 1	N	3
	PC-miR39	TTTACAAGGCCCGCATGCATT	21	chr5H	437939986	437940225		5'	New	1.2	2.53	3.3	4.61	2.81	HORVU3Hr1G053290.1	Pentatricopeptide repeat-containing protein	N	4
	PC-miR40	TTTCCCATGGCAAATCGAACG	21	chr3H	633418072	633418313		5'	New	1.3	2.91	3.3	0	0	HORVU4Hr1G006780.1	Phosphatidylinositol-4-phosphate 5-kinase 1	N	3.5
	PC-miR41	TTGATGCGTGAGGTTCGCTCC	21	chr7H	27956971	27957223		5'	New	1.4	3.7	0	2.21	0	HORVU7Hr1G058140.13	Solute carrier family 12 member 7	N	3
	PC-miR42	GGTAGAATGGGCACCCAAGTTTGA	24	chr7H	64352163	64352450		3'	New	1.6	0	3.54	0	0	HORVU2Hr1G044910.54	Unknown	N	4
	PC-miR43	GATTGAGTGATTGAAACTTGAG	22	chr6H	479901244	479901403		5'	New	0.9	0	4.72	3.38	0	HORVU7Hr1G017700.1	Unkonwn	N	4
	PC-miR44	ACTTAGTCTTGGCACTATAAATTT	24	chr5H	479890802	479890978		5'	New	1.2	17.38	27.28	13.28	0
	PC-miR45	ACCGTGGGTGCCTATTCTACT	21	chr4H	307003718	307003962		5'	New	1	2.77	14.79	5.24	13.81
	PC-miR46	TAGATTGGGCACCCAGGTTTGA	22	chr4H	307003718	307003962		3'	New	1	5.22	1.65	4.19	3.93
	PC-miR47	GTTCTAGGTTTGTCCCAAGTCAAA	24	chr5H	585261749	585261994		5'	New	1.2	2.77	1.89	2.11	3.43
	PC-miR48	TCGACTTAGGATGGACCTAGA	21	chr5H	585261749	585261994		3'	New	1.2	5.22	8.57	5.94	0
	PC-miR49	CCTCCCGAGCAGCCCGTGGCC	21	chr6H	466733354	466733486		5'	New	0.9	0	0	7.74	6.84
	PC-miR50	TAGAGCCTTGGCCACATCGAC	21	chr6H	119029213	119029581		5'	New	1.3	16.1	7.71	9.21	2.25
	PC-miR51	AACGCTGTTGGGCGGGGTTCAA	22	chr6H	574049098	574049262		3'	New	1.2	9.01	8.73	9.99	1.75
	PC-miR52	CAGTGCGATCCCTCTGGAAT	20	chr2H	756463319	756463434		3'	New	1	5.4	2.2	5.97	5.05
	PC-miR53	CAGAATTTCGTCAGTGCCTCCC	22	chrUn	221974862	221975085		5'	New	1.5	5.81	10.38	5.15	0
	PC-miR54	ACTAATGGCGCACCAGCTGGTGGT	24	chr3H	68729526	68729641		3'	New	1.9	1.39	9.28	4.21	0
	PC-miR55	ACAATAACATTCGGCTAGTGGTCT	24	chr2H	762545361	762545615		3'	New	1.7	3.24	9.04	3.88	0
	PC-miR56	AATGCGTCATTAGTAACCCTGGTT	24	chr7H	26994115	26994253		5'	New	1.4	2.31	2.2	6.73	1.75
	PC-miR57	TGTGTGGTGCGTCATTACTAG	21	chr7H	81017775	81017979		5'	New	1.2	6.08	18.08	14.17	10.42
	PC-miR58	GTAGCCCAACACCAATATAGA	21	chr4H	130751670	130751935		3'	New	0.9	19.4	16.27	21.86	5.76
	PC-miR59	CTCGCCGACTGCGCACACGC	20	chr4H	59508268	59508355		5'	New	1	3.37	1.65	0	0
	PC-miR60	ACGGCTGCATCGATACATCCAACG	24	chr4H	602277954	602278173		5'	New	1.1	5.09	8.58	2.53	0
	PC-miR61	ACCACTAATGACGCACCTATA	21	chr1H	405769502	405769776		5'	New	1.2	2.03	8.57	2.52	2.91
	PC-miR62	GTCGTGCTCCTGTGATTGCTTGGT	24	chr7H	330362232	330362557		5'	New	1.6	0	0	3.8	4.57
	PC-miR63	ATGAGATCGCCTCTGTACTCCTCC	24	chr5H	452617107	452617451		5'	New	1.2	22.88	35.64	2.53	1.75
	PC-miR64	CAACAATTTCGGACTTCATT	20	chr2H	32008440	32008556		5'	New	0.9	6.32	1.65	1.27	0
	PC-miR65	CCACGGACAAGGGGAATCCGA	21	chr2H	403780683	403780774		5'	New	0.9	7.53	59.33	18.39	21.85
	PC-miR66	TTCGATGATCTCCTGATTTTTTC	23	chr7H	559806883	559807172		5'	New	1.6	6.01	15.64	8.45	0
	PC-miR67	CGAAATACTCGTAGTTGGGGG	21	chr1H	352321305	352321395		5'	New	1.6	0	2.75	2.94	0
	PC-miR68	AGTTGAGACACTTATTTTAGGACG	24	chr7H	269775071	269775173		3'	New	1.3	0	4.64	1.27	0
	PC-miR69	ATGGCACGTCAGAAACTCAGCAGG	24	chr7H	593806156	593806453		3'	New	1.1	2.31	5.67	1.27	3.43
	PC-miR70	AATTGACGACCTAGGTACACGTGC	24	chr6H	506884391	506884621		3'	New	1.2	6.94	18.18	13.06	7.4
	PC-miR71	AAATGTACGGAAGGGTATTTC	21	chr7H	264721919	264722214		3'	New	1.6	34.71	26.11	24.07	5.82
	PC-miR72	CCTCTGTCCCATAATGTAAGA	21	chr2H	168223142	168223261		5'	New	1.2	25.24	20.37	22.88	13.16
	PC-miR73	TTACAGTTTCACGATGCGGGTT	22	chr2H	31891127	31891278		3'	New	1	3.92	1.65	1.27	1.68
	PC-miR74	TAACGGAGGGAGTAATTGGTA	21	chr4H	176295164	176295358		3'	New	0.9	1.85	3.3	4.94	2.33
	PC-miR75	CGTATGCTGTGCTCTGGATC	20	chr4H	482827255	482827479		5'	New	1.4	4.05	3.3	6.73	1.75
	PC-miR76	TTTGAGGGTTCTAGTTTTGCC	21	chr7H	333778477	333778701		3'	New	1.3	13.26	7.7	37.22	13.22
	PC-miR77	TCTGTAAATTAATATAAGATC	21	chr1H	316027382	316027474		5'	New	1.8	5.9	7.16	2.52	2.25
	PC-miR78	ACACCAGGTGCGCTATTAGTAACC	24	chr4H	179509501	179509734		3'	New	1.1	1.39	5.19	0	0
	PC-miR79	ATTTCGACAGCGCCTCCTTGTTGT	24	chr4H	248941715	248941933		5'	New	1.4	1.85	4.09	0	0
	PC-miR80	AATGACGCACCACACACCAGG	21	chr3H	27910259	27910436		3'	New	1.2	0	0	7.12	5.12
	PC-miR81	AGCCTCTCTCGCCCCACCA	19	chr3H	225361925	225361989		3'	New	0.9	4.38	4.72	1.56	5.74
	PC-miR82	AATACCCTTGGACCCCACTTG	21	chr6H	492834022	492834252		5'	New	0.9	3.37	1.89	1.27	0
	PC-miR83	TATAATTTCTGCTTGTTCC	19	chr7H	125672338	125672410		3'	New	0.9	0	4.17	1.69	0
	PC-miR84	ACCTTTAGTCCCGGCTTGTAACAG	24	chr3H	12959600	12959726		3'	New	1	4.62	4.64	4.74	0
	PC-miR85	AAGACACTTATTTTAGGACGGAGG	24	chr5H	647462727	647462845		3'	New	1.5	2.77	7.16	0.94	0
	PC-miR86	ATGTCCGGGCTGTCCGCGAACCCT	24	chr4H	633422035	633422117		5'	New	1.3	3.7	5.27	0	0
	PC-miR87	AAGCCGGGACTAAAGGTGCTCCAC	24	chr7H	33603278	33603397		5'	New	1.1	2.31	1.65	1.27	3.43
	PC-miR88	AATGACGCACCACACATCAGG	21	chr1H	405769465	405769553		3'	New	1.6	1.52	6.45	0	0
	PC-miR89	AATCCCCTCCAAACCCCTTCAATT	24	chr7H	110597744	110597842		3'	New	1	2.77	6.61	0	0
	PC-miR90	TGACAGCAGTCTGCCATGGTG	21	chr7H	112664002	112664356		5'	New	0.9	3.92	0	0.94	0
	PC-miR91	ATCGACAACCTAGAACTACGCGCA	24	chr3H	612850623	612850811		3'	New	1.4	0	8.58	0	0
	PC-miR92	TGTATGATCTATTAGTGTG	19	chr5H	408413870	408414019		5'	New	1	24.47	11.64	18.27	9.83
	PC-miR93	ATTGTTAGTAGTGGCGCACCGTGT	24	chr1H	138109861	138109959		5'	New	1.4	5.55	5.27	9.26	2.25
	PC-miR94	CGGAATTTCGTCAGTGCCTCCCC	23	chr3H	678746643	678746866		5'	New	1.4	23.48	26.43	33.99	3.43
	PC-miR95	ACATTTTCTGACTTCATT	18	chr2H	229574489	229574604		5'	New	0.9	1.52	0	4.61	5.24
	PC-miR96	AATTGACGACTTAGGTATACGTGC	24	chr1H	527752215	527752439		3'	New	1.3	1.85	7.87	0	0
	PC-miR97	ATACGTTTCCTCTCCTACGTTTTT	24	chr7H	41265662	41265923		3'	New	1.1	1.39	6.69	0	1.68
	PC-miR98	AGGAGAAGGAGAAGGAAGAGGAGA	24	chr7H	405761545	405761834		5'	New	1.3	15.06	15.74	0	0
	PC-miR99	ATGACTTATACACCGGGACGGAGG	24	chr2H	173660553	173660777		3'	New	1.4	6.01	18.49	4.65	0
	PC-miR100	CGGACCGAGGTAGTACATAGCAAG	24	chr3H	509694126	509694263		3'	New	1.4	3.7	10.78	0	0
	PC-miR101	TCAACTATTTCTGACTTCATT	21	chr7H	564656481	564656607		5'	New	0.9	2.31	3.15	3.78	2.33
	PC-miR102	GGAATTTCGTCAGTGCCTCCCC	22	chr5H	386676038	386676262		5'	New	1.4	12.55	13.06	16.84	5.18
	PC-miR103	GGGAGAAGCGCAGTGCTCACCTGC	24	chr2H	618308563	618308645		5'	New	1.2	3.7	10.85	16.31	9.09
	PC-miR104	AATTTGATGCGTGAGGTTCGCTCC	24	chr2H	583382654	583382879		5'	New	1.6	0	1.65	2.83	0
	PC-miR105	TGAAATGCATTATATGTG	18	chr7H	308415779	308415854		3'	New	0.9	40.65	20.68	48.53	16.8
	PC-miR106	TGCTCCCTCTTACCCCTTCTT	21	chr2H	596790887	596791071		5'	New	1.1	3.04	1.65	3.25	2.33
	PC-miR107	AAAGTCAGCTCTAGCACGTGCTCC	24	chr5H	499945330	499945570		3'	New	1.4	3.24	4.8	3.8	1.75
	PC-miR108	AGATTCTGGGAGAAGCTGGGGAGG	24	chr3H	543741919	543742143		3'	New	1.7	2.77	4.64	1.56	0
	PC-miR109	ATTGACGACCTAGATACACGTGCC	24	chr2H	721747048	721747272		3'	New	1.3	3.24	13.93	8.51	8.53
	PC-miR110	TCAGATGGTTCGTGCTGACT	20	chr5H	154581804	154582025		5'	New	0.9	8.81	2.2	7.43	2.33
	PC-miR111	GAATTTCGTCAGTGCCTCCCC	21	chr6H	153906088	153906312		5'	New	1.2	27.57	18.96	24.51	9.19
	PC-miR112	AACACTTATCTTGGGACGGAG	21	chr3H	90195292	90195448		3'	New	1	0	0	3.78	0
	PC-miR113	AATTTCGTCAGTGCCTCCCC	20	chr6H	185390241	185390465		5'	New	1.4	5.77	7.55	8.1	0
	PC-miR114	AAAGGCCTGCTAGTGGCGCACCTG	24	chr5H	108112188	108112385		5'	New	1.1	0	4.72	4.32	0
	PC-miR115	ACTCTGCCCCGGTGCGCCATTAGG	24	chr3H	383391513	383391600		3'	New	1.3	0	0	3.78	0
	PC-miR116	TTTTTCTACGACACTTTAGA	20	chr2H	751856202	751856257		3'	New	1.6	4.62	4.09	3.14	8.01
	PC-miR117	AATCTCGGGTCCGCTAACACCAGC	24	chr6H	353290710	353290960		5'	New	1.2	4.8	7.24	5.91	0
	PC-miR118	ACTTTGGTCCCGGCTTGGAATAGG	24	chr4H	630451358	630451485		3'	New	0.9	3.7	8.58	9.29	0
	PC-miR119	ATTTCGTCAGTGCCTCCCC	19	chr6H	147699386	147699610		5'	New	1.3	14.67	3.78	13.45	9.73
	PC-miR120	GTCGTAGCCCTCTCAACTTTT	21	chr1H	510984417	510984646		5'	New	1.7	3.37	0	3.89	0
	PC-miR121	ATTGGACCCGGATTGGATATAAAC	24	chr3H	693057296	693057497		5'	New	1.4	3.7	6.84	3.38	0
	PC-miR122	ATGTAGTCCCTTAGTGAAATCGCT	24	chr2H	542366957	542367126		3'	New	1.4	0	7.55	1.27	0
	PC-miR123	ACTTGGTGATGGAACGTGTGA	21	chr1H	2547605	2547709		5'	New	1.2	3.55	0	7.76	3.43
	PC-miR124	AGTCTAGTCCCTGGGTAAAGAAAC	24	chr2H	162440459	162440635		3'	New	1.2	2.77	5.19	3.78	0
	PC-miR125	AATTTGATGCGTGAGGTTCGC	21	chr5H	553994579	553994797		5'	New	1.2	5.77	10.69	9.74	1.75
	PC-miR126	AACCTTCACCCAATCCCTTCAAAT	24	chr2H	610405360	610405667		3'	New	1.6	6.47	5.98	6.3	0
	PC-miR127	TTTGAGGGTTCTAGTCTTTGCCCC	24	chr2H	238425563	238425656		3'	New	2	2.31	2.52	4.74	0
	PC-miR128	CTCCCTCTGTAGACTAATATA	21	chr7H	290892387	290892479		5'	New	1.5	0	0	2.21	3.37
	PC-miR129	GAGTTCTACAGTCCGAGG	18	chr5H	401137027	401137113		3'	New	0.9	6.36	0	1.27	0
	PC-miR130	TTTGTGAACATTTTGATATCT	21	chr1H	289702663	289702923		3'	New	1.7	1.85	2.52	0	6.24
	PC-miR131	ATACGTTATGGTGCGAGCTAC	21	chr2H	542306510	542306827		5'	New	1.5	2.77	1.65	1.27	5.14
	PC-miR132	AACGACTAATGGCACACCACCAGC	24	chr6H	224036942	224037120		5'	New	1.2	3.24	8.73	8.21	0
	PC-miR133	CATTTTTCCTCTTTCTTCT	19	chr2H	268495424	268495659		3'	New	1.4	7.29	0	1.25	0
	PC-miR134	TTTGAGGGTTCTAGTTTTGC	20	chr5H	312712041	312712401		3'	New	2.2	3.24	0	2.21	0
	PC-miR135	AACGGAGAGTAGCATAGAGTAGTA	24	chr5H	132724730	132724949		3'	New	0.9	1.39	3.54	1.69	0
	PC-miR136	AGTCCCGGCCCGTGTAACGAACCG	24	chr4H	612939600	612939726		5'	New	1	0	2.52	5.05	4.66
	PC-miR137	ATTGACGACCTAGGTACACGTGCA	24	chr5H	122382977	122383192		3'	New	1.3	7.58	13.29	6.76	1.68
	PC-miR138	ACTAGTAATGGCGCTCCACTCATC	24	chr7H	642879067	642879243		3'	New	1.2	0	0	4.63	0
	PC-miR139	TTAATCCCTTCCAATCCCCTCCAA	24	chr5H	508722822	508722915		3'	New	1	4.62	9.68	0	0
	PC-miR140	GTGTAACGAACCGGGACTAAAGGT	24	chr2H	740646865	740646991		5'	New	1.1	3.24	0	3.05	0
	PC-miR141	ACATCCGTATGTAGTCCTCTAG	22	chr1H	76754240	76754455		3'	New	1	0	3.15	0	16.35
	PC-miR142	ACTACTAATGGCGCACCATCAGCT	24	chrUn	110032489	110032576		5'	New	1.5	4.62	6.53	0	0
	PC-miR143	TGATGCACTGTGATATGTA	19	chr6H	159606479	159606554		3'	New	1	11.76	9.83	15.42	2.33
	PC-miR144	AATTGACGACCTAGATACACGTGC	24	chr3H	509766292	509766544		3'	New	1.4	18.17	43.52	13.25	12.5
	PC-miR145	ATTGACGACCTAGATACACGTGCA	24	chr7H	631754982	631755313		3'	New	1.1	2.31	18.89	10.96	5.16
	PC-miR146	ATAAGTCATTCGCGTAGTTCTAGG	24	chr2H	656492312	656492525		5'	New	1.4	8.32	4.17	3.68	0
	PC-miR147	TCACCGCAGGTCCTATATGTG	21	chr1H	462191779	462192042		5'	New	1.6	3.55	0	3.89	0
	PC-miR148	TCCCGGCTGGGGGCTCCA	18	chr7H	277416210	277416317		5'	New	1.3	3.04	5.98	1.56	29.43
	PC-miR149	ATACTAATGGCGCACCAGGCAGTG	24	chr1H	92922972	92923049		5'	New	1.1	0	0	5.05	0
	PC-miR150	TTACTAGTCTATGTTACTACCTCC	24	chr7H	276671249	276671326		3'	New	1.2	20.99	27.21	2.21	0
	PC-miR151	ATGCATCGTCACCCTGTAAACCCC	24	chr2H	707097289	707097514		3'	New	1.5	6.94	12.2	0	0
	PC-miR152	AGCGGACAGACCCTTTAGAACCGG	24	chr2H	650470211	650470437		3'	New	1.4	0	6.06	0	0
	PC-miR153	ATAGGGCATGCGCGTAGTTTTAGG	24	chrUn	180960722	180960966		5'	New	1.3	1.85	4.72	2.11	0
	PC-miR154	ACTAATGGACTACATACGGATGTA	24	chr2H	713247010	713247141		5'	New	1.2	1.85	1.65	2.52	1.75
	PC-miR155	AGCTGGTGGTGCGTCATTAGTAGT	24	chr4H	106553290	106553606		3'	New	1.7	4.62	9.36	3.47	0
	PC-miR156	TGGACATCTGAGCAGCTCTTG	21	chr6H	578684781	578685027		5'	New	1.1	10.37	9.84	20.16	23.27
	PC-miR157	TGTACAATGAGCACCCAGGTT	21	chr7H	87987487	87987731		3'	New	1.1	0	1.65	2.83	0
	PC-miR158	GTGGACGGGCCTTTAGTTGCGGTT	24	chr3H	671958049	671958198		3'	New	0.9	0	0	4.63	2.91
	PC-miR159	ATGAATGGTGCGTCATTACTAGTT	24	chr3H	434732880	434733107		5'	New	1.3	5.55	12.74	0	0
	PC-miR160	ACTACTAATGACGCACCACCAGCT	24	chr7H	342692764	342693007		5'	New	1.4	1.39	17.94	4.83	1.75
	PC-miR161	ATTATGGGATGGAGGGAGTAA	21	chr2H	425219695	425219807		3'	New	1.3	3.41	0	1.27	2.81
	PC-miR162	TTTGGATTGAAGGGAGTATTTT	22	chr3H	38651972	38652111		3'	New	1.3	1.39	8.19	3.25	5.05
	PC-miR163	TAATTTCGTCAGTGCCTCCC	20	chr1H	485840788	485841007		5'	New	1.4	2.03	0	2.21	0
	PC-miR164	ACTAATGGCGCATTTGTAGGTGGT	24	chr7H	535594846	535594921		3'	New	1.4	8.32	18.01	9.46	1.75
	PC-miR165	AACTACTAATGGCGCACCATCAGC	24	chr4H	253515316	253515435		5'	New	1.5	5.09	14.32	0	0
	PC-miR166	ATATAAACCGGTTCTAAAGGGTCT	24	chr7H	6971535	6971738		5'	New	1.5	7.07	4.4	2.53	1.75
	PC-miR167	TTAGTCCCGGCTTGTAACAGGACC	24	chr7H	111113072	111113191		3'	New	1.1	0	3.3	2.21	0
	PC-miR168	ATCCCGGCTGGGGGCTCCA	19	chr1H	520331150	520331271		5'	New	1	3.04	5.74	0.94	13.04
	PC-miR169	TCTGGTGCGCCACTGCTATTT	21	chr4H	185621080	185621144		5'	New	1.1	0	0	2.94	2.25
	PC-miR170	AAGCCACAGCTGCAGCCGGAAGCC	24	chr2H	763612099	763612311		3'	New	1.5	1.39	5.74	2.63	0
	PC-miR171	TTAGTCCCGGGTGGAGCCACGACC	24	chr3H	554790913	554791135		5'	New	1.2	2.31	3.54	3.78	0
	PC-miR172	GTTGCTGGTGTAGTGGTTAT	20	chr3H	653111321	653111424		3'	New	1.9	1.85	0	3.57	42.32
	PC-miR173	AATCCGTTGGAAAGAAACACCACC	24	chr7H	82866246	82866421		3'	New	1.1	0	0	3.78	2.33
	PC-miR174	TCCGTCCCGGTGTATAAGTCA	21	chr6H	423387144	423387368		5'	New	1.6	1.39	3.3	3.36	1.75
	PC-miR175	CGGAATTTCGTTAGTGCCTCCCC	23	chr5H	314404845	314405067		5'	New	1.4	4.16	5.9	2.53	0
