# Supplementary material for: Identification of microRNAs in response to aluminum stress in the roots of Tibetan wild barley and cultivated barley
Source: BMC Genomics. 2018 Jul 31;19:560. doi: 10.1186/s12864-018-4953-x (PMC6069884; doi:10.1186/s12864-018-4953-x)
Supplement: Supplementary file 4 — Table S2. Detailed information of miRNA libraries sequencing. (XLSX 9 kb) [file 12864_2018_4953_MOESM4_ESM.xlsx]

## Sheet: Table S2
Additional file4: Table S2. Detailed information of miRNA libraries sequencing.
library name	Bases(G)	A (%)	T (%)	C (%)	G (%)	Error (%)	Q30 (%)	GC (%)
Golden Promise-Control 1	0.570309	22.83	21.76	27.35	28.06	0.0196	94.25	55.41
Golden Promise-Control 2	0.570309	22.83	21.76	27.35	28.06	0.0196	94.25	55.41
Golden Promise-Al 1	0.593847	23.68	22.71	24.78	28.82	0.021	93.3	53.6
Golden Promise-Al 2	0.586046	23.1	22.56	25.4	28.93	0.0209	93.54	54.33
XZ29-Control 1	0.572983	22.88	22.11	27.06	27.94	0.0195	94.35	55
XZ29-Control 2	0.527424	23.43	22.64	25.95	27.97	0.0207	93.5	53.93
XZ29-Al 1	0.756242	23.45	22.4	24.91	29.24	0.0165	95.45	54.15
XZ29-Al 2	0.515822	23.11	22.28	26.81	27.8	0.0201	93.81	54.6
